# Supplementary material for: Inhibiting Fatty Acid Amide Hydrolase Ameliorates Enteropathy in Diabetic Mice: A Cannabinoid 1 Receptor Mediated Mechanism
Source: Vet Sci. 2022 Jul 16;9(7):364. doi: 10.3390/vetsci9070364 (PMC9319435; doi:10.3390/vetsci9070364)
Supplement: Supplementary file 1 [file vetsci-09-00364-s001.zip]

Archive with 1 entries (1 files):
- vetsci-1694064-supplementary.pdf
